# Supplementary material for: An outbreak of blaKPC−4- and blaVIM−1-producing Klebsiella pneumoniae and Klebsiella variicola at a single hospital in South Korea
Source: Antimicrob Resist Infect Control. 2024 Oct 11;13:123. doi: 10.1186/s13756-024-01478-2 (PMC11470574; doi:10.1186/s13756-024-01478-2)
Supplement: Supplementary file 2 — Supplementary Material Additional file 2: Table S1. Genomic characteristics and antimicrobial resistance genes [file 13756_2024_1478_MOESM2_ESM.xlsx]

## Sheet: Table S1
Table S1: Genomic characteristics and antimicrobial resistance genes
Strain name	Sequencing platform	Accession number (SRA)*		Predicted species	Assembly quality				MLST	Serotype prediction					Antimicrobial resistance
		Bioproject	Biosample		contig_count	N50	largest contig	total size		wzi	K_locus	K_type	O_locus	O_type	Aminoglycosides acquired**	Fluoroquinolones acquired**	Macrolides acquired	Sulfonamides acquired	Trimethoprim acquired	Beta-lactamases acquired**	Extended spectrum beta-lactamases acquired	Carbapenemase acquired	Chromosomal beta-lactamase**	SHV mutations	Colistin mutations#
DSMCPE25	Illumina + PacBio	PRJNA1079714	SRR28067235	Klebsiella variicola subsp. variicola	3	5469797	5469797	5867174	ST5252-1LV	wzi213	KL166	unknown (KL166)	O5	O5	aac(6')-Ib9;aac(6')-Ib9;aadA1;aadA1;aadA2	qnrA1^	mphA	sul1	dfrA12	OXA-2	-	KPC-4, VIM-1	LEN-11*	-	-
DSMCPE46	Illumina + PacBio	PRJNA1079714	SRR28456390/SRR28067234	Klebsiella variicola subsp. variicola	2	5736738	5736738	5882320	ST5252-1LV	wzi213	KL166	unknown (KL166)	O5	O5	aac(6')-Ib9;aac(6')-Ib9;aadA1;aadA1;aadA2	qnrA1^	mphA	sul1, sul2	dfrA12	OXA-2	-	KPC-4, VIM-1	LEN-11*	-	-
DSMCPE56	Illumina + PacBio	PRJNA1079714	SRR28067233	Klebsiella pneumoniae	4	5354866	5354866	5841866	ST3680	wzi555	KL178	unknown (KL178)	O1/O2v1	O1	aac(6')-Ib9;aadA1	qnrS1	-	sul1	-	OXA-2, TEM-1D.v1^	CTX-M-15	KPC-4, VIM-1	SHV-11.v1^	35Q	MgrB-47%
DSMCPE65	Illumina + PacBio	PRJNA1079714	SRR28067232	Klebsiella pneumoniae	4	5320402	5320402	5810810	ST3680	wzi555	KL178	unknown (KL178)	O1/O2v1	O1	aac(6')-Ib9;aadA1	qnrS1	-	sul1	-	OXA-2, TEM-1D.v1^	CTX-M-15	KPC-4, VIM-1	SHV-11.v1^	35Q	MgrB-89%
DSMCPE136	Illumina + PacBio	PRJNA1079714	SRR28456389/SRR28067231	Klebsiella pneumoniae	4	5315692	5315692	5807706	ST3680	wzi555	KL178	unknown (KL178)	O1/O2v1	O1	aac(6')-Ib9;aadA1	qnrS1	-	sul1	-	OXA-2, TEM-1D.v1^	CTX-M-15	KPC-4, VIM-1	SHV-11.v1^	35Q	MgrB-47%
DSMCPE40	Illumina	PRJNA1079714	SRR28067230	Klebsiella pneumoniae	133	5482209	5482209	5957434	ST3680	wzi555	KL178	unknown (KL178)	O1/O2v1	O1	aac(6')-Ib9;aadA1	qnrS1	-	sul1	-	OXA-2, TEM-1D.v1^	CTX-M-15	KPC-4, VIM-1	SHV-11.v1^	35Q	MgrB-47%
DSMCPE42	Illumina	PRJNA1079714	SRR28067229	Klebsiella pneumoniae	161	5461384	5461384	5853840	ST3680	wzi555	KL178	unknown (KL178)	O1/O2v1	O1	aac(6')-Ib8*; aadA1	qnrS1	-	sul1	-	OXA-2, TEM-1D.v1^	CTX-M-15	KPC-4, VIM-1	SHV-11.v1^	35Q	MgrB-89%
DSMCPE43	Illumina	PRJNA1079714	SRR28067228	Klebsiella pneumoniae	298	5420428	5420428	5858656	ST3680	wzi555	KL178	unknown (KL178)	O1/O2v1	O1	aac(6')-Ib8*; aadA1	qnrS1	-	sul1	-	OXA-2, TEM-1D.v1^	CTX-M-15	KPC-4, VIM-1	SHV-11.v1^	35Q	MgrB-47%
DSMCPE50	Illumina	PRJNA1079714	SRR28067227	Klebsiella pneumoniae	175	5454099	5454099	5857665	ST3680	wzi555	KL178	unknown (KL178)	O1/O2v1	O1	aac(6')-Ib8*; aadA1	qnrS1	-	sul1	-	OXA-2, TEM-1D.v1^	CTX-M-15	KPC-4, VIM-1	SHV-11.v1^	35Q	-
*Raw sequencing reads have been deposited in the Sequence Read Archive under the accession number PRJNA1079714.
**The symbol '^' indicates inexact nucleotide but exact amino acid match, while '*' indicates inexact nucleotide and inexact amino acid match.
#Colistin resistance due to truncation or loss of core genes MgrB or PmrB. If these genes are missing or truncated, this information will be reported (truncations are expressed as % amino acid length from the start codon).
